# Supplementary material for: The Effectiveness of Interventions on Sustained Childhood Physical Activity: A Systematic Review and Meta-Analysis of Controlled Studies
Source: PLoS One. 2015 Jul 20;10(7):e0132935. doi: 10.1371/journal.pone.0132935 (PMC4507864; doi:10.1371/journal.pone.0132935)
Supplement: S1 File — (XLSX) [file pone.0132935.s002.xlsx]

## Sheet: MVPA
						Primary Finding (Intervention Follow Up Effects)																		Primary Findings (Control Follow Up)
Number	Lead Author	Year	Measurement	Type	Age	Raw Measure	n boys	Raw Boys	SD boys	n girls	Raw Girls	SD girls	Of What	Transform Strategy	n net	Net Measure	SD	n	Net Boys	SD	n	Net Girls	SD	Raw Measure	n boys	Raw Boys	SD boys	n girls	Raw Girls	SD girls	Of What	Transform Strategy	n net	Net Measure	SD	n boys	Net Boys	SD boys	n girls	Net Girls	SD girls	Group Effect	Boys Effect	Girls Effect
1	Araujo-Soares	2009	Questionnaire	Prevention	Secondary	165							mins/week	Divide by seven (week) to produce daily mins in MVPA	n net	23.5714								106							mins/week	Divide by seven (week) to produce daily mins in MVPA		15.1429								8.42857
2	Black	2010	Accelerometer	Prevention	Secondary	89.19							mins/day	No transformation		89.19								92.32							mins/day	No transformation		92.32								-3.13
3	Bugge	2012	Accelerometer	Prevention	Primary		92	90.5	26.7	83	72.2	23.1	mins/day^-1 >1500cpm	No transformation	175	81.8206	26.6136	92	90.5	26.7	83	72.2	23.1		57	91	33	68	73.3	28.7	mins/day^-1 >1500cpm	No transformation	125	81.3712	31.8623	57	91	33	68	73.3	28.7	0.449371	-0.5	-1.1
4	Cui	2012	Questionnaire	Prevention	Secondary	171.6							mins/day	No transformation		171.6								171.3							mins/day	No transformation		171.3								0.3
5	Dewar	2013	Accelerometer	Prevention	Secondary	30.191							mins/day	No transformation							57	30.191	16.6454	35.206							mins/day	No transformation							89	35.206	19.1388	-5.015
6	Hovell	2009	24h Recall - Phone	Prevention	Secondary	17.4							mins/day 'High Impact PA'	No transformation	68	17.4	37.07	25	19.6	40.78	43	16.1	32.62	12							mins/day 'High Impact PA'	No transformation	49	12	23.72	24	19.1	23.71	25	5.9	23.73	5.4
7	Jago	2006	Accelerometer	Prevention	Secondary			29.4					Mins/day	Combine groups				130	28.1308	2.38171						28.9					Mins/day	Combine groups				148	25.4703	2.90241				2.6605	2.6605
8	McManus	2008	Questionnaire	Prevention	Primary								mins/day	No transformation	63	9.1	5.85146														mins/day	No transformation	66	15	8.2892							-5.9
9	Nader	1999	Questionnaire	Prevention	Primary										1996	30.2	1.3														mins/day	No transformation	1400	22.1	1.4							8.1
10	Roemmich	2012	Accelerometer	Prevention	Primary	70							Mins/day	No transformation	20	70	7.98596							72							Mins/day	No transformation	21	72	21.0424							-2
11	Wake	2009	Accelerometer	Treatment	Primary	0.161							% accelerometer in MVPA	Multiply out percentage		55.384	20.296							0.154							% accelerometer in MVPA	Multiply out percentage		51.128	18.26							4.256
12	Wright	2013	Questionnaire	Treatment	Primary		38.22	4.03	97.3296	52.78	3.7	215.567	days/week >60 mins MVPA	Multiply by 60 (mins)/7 (days)	91	32.9023	175.079	38.22	34.5429	97.3296	52.78	31.7143	215.567		37.62	2.53	48.6837	61.38	1.7	59.9582	days/week >60 mins MVPA	Multiply by 60 (mins)/7 (days)	99	17.2749	55.6845	37.62	21.6857	48.6837	61.38	14.5714	59.9582	15	12.8571	17.1429

## Sheet: TPA
						Primary Finding (Intervention Follow Up Effects)										Primary Findings (Control Follow Up)
Number	Lead Author	Year	Measurement	Type	Age	n	Raw Measure	SD	n boys	Raw Boys	SD boys	n girls	Raw Girls	SD girls	Of What	n	Raw Measure	SD	n boys	Raw Boys	SD boys	n girls	Raw Girls	SD girls	Total n	Cohort SD	SMD
1	Black	2010	Accelerometer	Prevention	Secondary	89	6.24	0.34							LOG mins/day	90	6.28	0.3
2	Bugge	2012	Accelerometer	Prevention	Primary	175	483.407	139.733	92	519.5	143.1	83	443.4	125	counts/min	125	493.816	177.147	57	533.8	168.7	68	460.3	178.3	300	156.215	-0.239502
3	Chen	2009	Accelerometer	Prevention	Primary	32.9	4979.72	1187.9							Caltrac count	24	4319.62	1250.96
4	Dewar	2013	Accelerometer	Prevention	Secondary					0		113	323.4	556.998	counts/min					0		121	350	342.628	234	458.006	0.468052
5	Jago	2006	Accelerometer	Prevention	Secondary				130	436.846	20.0904				Counts/min				148	425.6	20.5698		0
6	McManus	2008	Questionnaire	Prevention	Primary		170			0			0		mins/day 'active'		0			0			248
7	Nader	1999	Questionnaire	Prevention	Primary	1996	121.4	2.1		0			0		mins/day	1400	125.4	2.6		0			0
8	Nemet	2005	Questionnaire	Treatment	Primary	20	34.1	21.1							Weighted MET Estimate	20	18.9	14.4							40	19.4206	0.344994
9	Roemmich	2012	Accelerometer	Prevention	Primary	20	405	96.9723							Counts/min	21	410	105.212		0			0
10	Wake	2009	Accelerometer	Treatment	Primary	110	344	136							mean activity counts/min	91	332	131							201	133.561	0.037436
